# Supplementary material for: Engagement With Text Messaging Improves Cardiovascular Medication Adherence: Secondary Analysis of a Randomized Controlled Trial
Source: J Med Internet Res. 2025 Nov 24;27:e80794. doi: 10.2196/80794 (PMC12643390; doi:10.2196/80794)
Supplement: Multimedia Appendix 1 [file jmir-v27-e80794-s001.xlsx]

## Sheet: Sheet1
Examples of Non-Standard "Other Responses"
And I am fully vaccinated..as of May 5th was the second shot ..
Cuales medicamentos?
Did refill.
didn't know that saying not taking said prescription would unsubscribe or is this just for this medication
Gracias
Have not received
Have received both culvert 19 shots
I already picked it up.
Leave me alone!
Ok
Oops
Parar
Refill
Replying 1
Request for refill yesterday, Monday, June 1st.
Still have several left
!
?
TEXTING ME. I DONT SPEAK SPANISH!
Thanks! I will
Ya
Ya lo Hice
Your welcome
